# Supplementary material for: Consumption of Ultra-Processed Foods Is Inversely Associated with Adherence to the Mediterranean Diet: A Cross-Sectional Study
Source: Nutrients. 2022 May 15;14(10):2073. doi: 10.3390/nu14102073 (PMC9147239; doi:10.3390/nu14102073)
Supplement: Supplementary file 1 [file nutrients-14-02073-s001.zip]

Archive with 1 entries (1 files):
- nutrients-1716933-supplementary.pdf
